# Supplementary material for: Comparison of the Antioxidant Properties of Green Macroalgae from Diverse European Water Habitats by Use of Several Semi-Quantitative Assays
Source: Molecules. 2022 Jun 14;27(12):3812. doi: 10.3390/molecules27123812 (PMC9227508; doi:10.3390/molecules27123812)
Supplement: Supplementary file 1 [file molecules-27-03812-s001.zip]

Archive with 1 entries (1 files):
- molecules-1758241-supplementary.pdf
